# Supplementary material for: Comparative Lipidomics of Oral Commensal and Opportunistic Bacteria
Source: Metabolites. 2024 Apr 20;14(4):240. doi: 10.3390/metabo14040240 (PMC11052126; doi:10.3390/metabo14040240)
Supplement: Supplementary file 1 [file metabolites-14-00240-s001.zip]

Archive with 1 entries (1 files):
- metabolites-2930044-supplementary.xlsx
