# Supplementary material for: Comparative Lipidomics of Oral Commensal and Opportunistic Bacteria
Source: Metabolites. 2024 Apr 20;14(4):240. doi: 10.3390/metabo14040240 (PMC11052126; doi:10.3390/metabo14040240)
Supplement: Supplementary file 1 [file metabolites-14-00240-s001.zip › metabolites-2930044-supplementary.xlsx]

## Sheet: NESI
( ) = peak intensity of dominant family member (ie. 1.0) / peak intensity of [13C3]DG 34:1 (2 nmoles)		NESI		Rank Order	Rank Order	Rank Order	Rank Order	Rank Order	Rank Order	Rank Order	Rank Order	Rank Order	Rank Order		Rank Order	Rank Order	Rank Order	Rank Order	Rank Order	Rank Order	Rank Order		Rank Order
ATCC #				49456	9811	33399	27355	10556	35668	51726	43146	14990	TSD 290		33277	10953	35405	8427	19188	10790	BAA-835		24433
Class				Bacilli	Bacilli	Bacilli	Bacilli	Bacilli	Bacilli	Bacilli	Actinomyceta	Bacilli	Saccharimonadia		Bacteroidia	Fusobacteria	Spirochaetia	Gammaproteobacteria	Bacteriodia	Clostridia	Verucomicrobiae		Fungus
MAG	Exact	[M+Cl]-		S. mitis	S. oralis	S. gordinii	S. intermedius	S. sanguinis	S. mutans	S. acidominimus	A. viscosus	S. epidermis	N. lyticus		P.gingivalis	F. nucleatum	T. denticola	P. vulgaris	P. brevis	V. parvula	A. muciniphila		C. albicans
MG 15:0	316.261	351.231		0.520776		1.0 (0.0047)	0.497036			0.0797439	1.0 (0.13)				0.361873			0.01	0.073533	0.469368	0.013
MG 15:1	314.246	349.216		0.462329	1.0 (0.061)	0.657803	0.353399			0.14378	0.816377								0.0828714				0.092
MG 15:2	312.23	347.2			0.650646					0.102545	0.437759								0.103653	0.160303
MG 15:4	308.199	343.169						0.0123537									0.0023798	0.012
MG 16:0	330.277	365.247				0.333715		1.0 (0.059)	1.0 (0.068)	0.645643					1.0 (0.12)	1.0 (0.085)	1.0 (0.12)	0.796	1.0 (1.367)	0.16576	1.0 (0.41)
MG 16:1	328.261	363.231		0.0155702	0.0490214		0.0216981														0.014
MG 18:0	358.308	393.278		1.0 (0.035)			1.0 (0.039)			1.0 (0.96)								1.0 (0.19)	0.621708				0.2
MG 18:1	356.293	391.262		0.146513	0.220007		0.17416			0.136405									0.0822485	1.0 (0.538)			1.0 (0.79)
MG 18:2	354.277	389.247		0.0241921														0.013	0.0160743				0.4
MG 18:3	352.261	387.231				0.0480665
DG: aa, ea, ee, pa	Exact	[M+Cl]-		S. mitis	S. oralis	S. gordinii	S. intermedius	S. sanguinis	S. mutans	S. acidominimus	A. viscosus	S. epidermis	N. lyticus		P.gingivalis	F. nucleatum	T. denticola	P. vulgaris	P. brevis	V. parvula	A. muciniphila		C. albicans
DG 28:0	512.444075	547.414		0.222763			0.0869231								0.484162	0.00631768	0.0513993						0.14
DG 30:0	540.475	575.445		0.521046			0.307358		0.194432	0.491459	0.0391496				1.0 (0.33)	0.0401105	0.404264	0.14		0.436211	0.26		0.46
DG 30:1	538.46	573.43		0.145816			0.0318297	0.207754		0.0708251	0.0514592					0.0109702	0.0936972
DG 32:0	568.507	603.477		0.33482	0.238101		0.330795	0.458976	0.462187			1.0 (0.197)			0.0900172	0.0335023	0.325553				1.0 (0.072)		1.0 (0.84)
DG 32:1	566.491	601.461		0.589552	0.0898153		0.316397	0.504029	0.103488	0.278116	0.0691919				0.00143196	0.100298	0.52176	0.95		0.379929	0.72		0.25
DG 32:2	564.475	599.445						0.0731887		0.0304283						0.0112823	0.0549279				0.61		0.1
DG 32:3	562.46	597.43		1.0 (0.14)	1.0 (0.11)			0.318043	0.353493	0.130535	0.268977				0.0963248	0.0290447	0.409541	0.45	0.154015	0.485118			0.078
DG 33:1	580.507	615.477																1.0 (0.087)		1.0 (0.43)
DG 34:0	596.538	631.508					0.0393356	0.232915	0.288309			0.93			0.0391394		0.201448	0.29		0.435943	0.695		0.41
DG 34:1	594.522	629.492		0.991081	0.329004		1.0 (0.18)	1.0 (0.13)	1.0 (0.068)	1.0 (2.03)	1.0 (1.05)				0.00228461	0.945644	1.0 (0.080)	0.86	1.0 (1.571)		0.74		0.72
DG 34:2	592.507	627.477		0.172868	0.452511		0.121044	0.463718	0.082891	0.171004	0.0464728					1.0 (1.25)	0.299057		0.456634	0.321744	0.16		0.55
DG 34:3	590.491	625.461			0.0925267			0.0529568		0.0207706						0.0612153		0.21	0.188852
DG 35:1	608.538	643.508																	0.0158328				0.673673
DG 35:2	606.522	641.492																					0.316077
DG 36:1	622.554	657.523									0.0562651					0.440639
DG 36:2	620.538	655.508		0.049914	0.468986		0.159595	0.20879								0.723713	0.250816	0.17			0.11		0.74
DG 36:3	618.522	653.492						0.0939909								0.284964	0.0296209						0.16
DG 36:4	616.507	651.477						0.0593705								0.223685	0.00391504
DG 38:2	648.569	683.539														0.0132985
DG 38:3	646.554	681.523				0.834821										0.134584
DG 38:4	644.538	679.508														0.648622	0.0362599
Phosphatidylglycerols
Ptd Glycerol (PG)/Acyl-LysoPG (Acyl-LPG)	Exact	[M-H]		S. mitis	S. oralis	S. gordinii	S. intermedius	S. sanguinis	S. mutans	S. acidominimus	A. viscosus	S. epidermis	N. lyticus		P.gingivalis	F. nucleatum	T. denticola	P. vulgaris	P. brevis	V. parvula	A. muciniphila		C. albicans
PG/Acyl-LPG 30:0	694.478485	693.471						0.418054	0.904923							0.708823
PG/Acyl-LPG 30:1	692.463	691.456									0.58626					0.402218	0.0764954	0.061
PG/Acyl-LPG 30:2	690.447	689.44														0.0102616
PG/Acyl-LPG 32:0 (17:0/15:0)	722.51	721.503		0.21 16:0/16:0				0.233562	0.625004			1.0 (1.95)				0.107097	0.555821				1.0 (0.0068)
PG/Acyl-LPG 32:1 (16:0/16:1)	720.494	719.487		1.0 (0.0052)				0.212939	0.81822			0.853654				1.0 (1.62)	1.0 (0.029)	0.91			0.21
PG/Acyl-LPG 32:2	718.478	717.471		0.11323												0.197231
PG/Acyl-LPG 34:0	750.541	749.534							0.146302
PG/Acyl-LPG 34:1	748.525	747.518			0.210625			1.0 0.081)										1.0 (0.93)			0.37)		0.93
PG/Acyl-LPG 34:2	746.51	745.503			0.277251				0.747666	1.0 (0.048)	1.0 (0.22)					0.213077	0.0601189	0.23					1.0 (0.088)
PG/Acyl-LPG 34:3	744.494	743.487			0.0308491			0.0412624								0.0267702							0.067
PG/Acyl-LPG 34:4	742.478	741.471														0.00140421
PG/Acyl-LPG 36:1	776.557	775.549			0.0275216			0.203131
PG/Acyl-LPG 36:2	774.541	773.534			1.0 (0.016)			0.316174	1.0 (0.0048)														0.51
PG/Acyl-LPG 36:3	772.525	771.518						0.0577142		0.441965
PG/Acyl-LPG 36:4	770.51	769.503														0.0423846
PG/Acyl-LPG 36:5	768.494	767.487														0.00496682
PG/Acyl-LPG 38:1	804.588	803.581							0.208409
PG/Acyl-LPG 38:4	798.541	797.534														0.00163653
PG/Acyl-LPG 38:5	796.525	795.518														0.00239199
PHOSPHATIDYLETHANOLAMINES (PE)
Ptd Etn (PE) (Diacyl)	Exact	[M-H]		S. mitis	S. oralis	S. gordinii	S. intermedius	S. sanguinis	S. mutans	S. acidominimus	A. viscosus	S. epidermis	N. lyticus		P.gingivalis	F. nucleatum	T. denticola	P. vulgaris	P. brevis	V. parvula	A. muciniphila		C. albicans
PE 28:0	635.453	634.445						0.376824	0.401492						0.787058	0.234585		0.01
PE 28:1	633.437	632.43													0.000368571	0.032084
PE 30:0	663.484	662.477						1.0 (0.011)	1.0 (0.028)						1.0 (2.63)	0.613504	1.0 (0.044)	0.085
PE 30:1	661.468	660.461			0.501473										0.00192721		0.207421			1.0 (0.176)
PE 30:2	659.453	658.445			0.108907
PE 30:3	657.437	656.43			0.125215
PE 30:5	653.406	652.398				1.0 (0.038)
PE 32:0	691.515	690.508			1.0 (0.0044)	0.021			0.0968336	1.0 (0.027)					0.0473033	0.0628263					1.0 (0.012)		0.073
PE 32:1 (14:0/18:1 & 16:0/16:1)	689.5	688.492						0.309542	0.456724							1.0 (2.08)		1.0 (7.5)					0.17
PE 32:2	687.484	686.477							0.0204092	0.164414						0.145683	0.0244918
PE 33:4	697.468	696.461													0.015578
PE 34:1	717.531	716.524													0.000491786		0.16462
PE 34:2 (18:1/16:1)	715.515	714.508														0.226815	0.0705334	0.15					1.0 (0.38)
PE 34:3	713.5	712.492														0.0199697							0.13
PE 34:4	711.484	710.477													0.00175432
Lyso PE	Exact	[M-H]		S. mitis	S. oralis	S. gordinii	S. intermedius	S. sanguinis	S. mutans	S. acidominimus	A. viscosus	S. epidermis	N. lyticus		P.gingivalis	F. nucleatum	T. denticola	P. vulgaris	P. brevis	V. parvula	A. muciniphila		C. albicans
LPE 12:0	397.222939	396.216			1.0 (0.27)				0.166688			1.0 (0.032)				0.0161639	0.20264
LPE 14:0	425.254	424.247					1.0 (0.032)								0.565283	0.238784	0.0556265		0.180571	0.0103625
LPE 16:0	453.286	452.278							0.229376						1.0 (0.016)	1.0 (0.53)	0.429415						1.0 (0.22)
LPE 16:1	451.27	450.263			0.0052154										0.967878	0.201637			0.100475	0.0446904			0.54
LPE 18:0	481.317	480.31		1. 0 (0.269)	0.0212291			1.0 (0.0023)	1.0 (0.016)							0.0701492	1.0 (0.035)	0.342361	0.585597	0.0222627			0.25
LPE 18:1	479.301	478.294						0.370397	0.0525855	1.0 (0.20)	1.0 (0.012)					0.151712	0.18492	1.0 (.159)	1.0 (0.115)	1.0 (3.199)			0.73
LPE 18:2	477.286	476.278			0.00639872		0.018119									0.0179804			0.396846				0.55
Pls Etn (Alyl/Alkenyl/Acyl)	Exact	[M-H]		S. mitis	S. oralis	S. gordinii	S. intermedius	S. sanguinis	S. mutans	S. acidominimus	A. viscosus	S. epidermis	N. lyticus		P.gingivalis	F. nucleatum	T. denticola	P. vulgaris	P. brevis	V. parvula	A. muciniphila		C. albicans
PEe 30:0	649.505	648.497
PEp 30:0	647.489	646.482						0.0188183	0.0840365							0.456413	1.0 (0.072)
PEp 30:1	645.473	644.466			0.0697002											0.265841	0.0840635
PEe 32:0	677.536	676.529																	1.0 (0.174)
PEp 32:0	675.52	674.513			1,0 (0.040)	0.0359706	1.0 (0.030)	0.125137	0.112109								0.562509		0.193259		1.0 (0.013)		0.12
PEp 32:1	673.505	672.497			0.0127829			0.110996	0.0937119						0.274357	1.0 (1.03)	0.532049
PEp 32:2	671.489	670.482														0.164378	0.00453297
PEp 34:1	701.536	700.529						0.0227948									0.462148						0.9
PEp 34:2	699.52	698.513														0.213109							1.0 (0.031)
PEp 34:3	697.505	696.497														0.0176747
PEp 36:2	727.552	726.544																					0.45
PEe 44:0	845.724	844.716						1.0 (0.10)	1.0 (0.11)						1.0 (0.0089)	0.0147329	0.644525
PEp 44:3	837.661	836.654				1.0 (0.058)
Ptd Inositol (Diacyl)	Exact	[M-H]		S. mitis	S. oralis	S. gordinii	S. intermedius	S. sanguinis	S. mutans	S. acidominimus	A. viscosus	S. epidermis	N. lyticus		P.gingivalis	F. nucleatum	T. denticola	P. vulgaris	P. brevis	V. parvula	A. muciniphila		C. albicans
PI 32:0	810.525829	809.519																					0.88
PI 34:0	838.557	837.55
PI 34:1	836.541	835.534						1.0 (0.099)	1.0 (0.0018)	1.0 (0.063)					1.0 (0.0026)	1.0 (0.0012)	0.709739						0.901
PI 36:1	864.573	863.566													0.308619		0.812268
PI 36:4	858.526	857.519																					1.0 (0.031)
PI 38:2	890.588	889.581																					0.35
PI 38:3	888.573	887.565															1.0 (0.0033)
PI 38:4	886.557	885.55							0.494859
PI 38:5	884.541	883.534															0.148145
PI 40:3	916.604	915.597
PI 40:10	902.494	901.487
PA (Diacyl glcerophosphate)	Exact	[M-H]		S. mitis	S. oralis	S. gordinii	S. intermedius	S. sanguinis	S. mutans	S. acidominimus	A. viscosus	S. epidermis	N. lyticus		P.gingivalis	F. nucleatum	T. denticola	P. vulgaris	P. brevis	V. parvula	A. muciniphila		C. albicans
PA 30:0 (17:0/13:0)	620.442	619.434		1.0 (0.099)																1.0 (0.135)
PA 32:0	648.473	647.466		0.767024												0.369085				0.634769
PA 32:1	646.457	645.45		0.314916												1.0 (0.050)		1.0 (0.702)					0,042
PA 33:1	660.473	659.466														0.112982		0.95	1.0 (0.034)	0.148049
PA 34:0	676.504	675.497						1.0 (0.0042)
PA 34:1 (17:0/17:1)	674.489	673.481						0.243503								0.199556							0.45
PA 34:2	672.473	671.466														0.156858		0.035		0.0802951
PA 34:3	670.457	669.45														0.0111959
PA 36:0	704.536	703.528																0.125617
PA 36:1	702.52	701.513																0.16
PA 38:3	726.52	725.513						0.175509
PA 38:4	724.504	723.497						0.262056
PA 38:5	722.489	721.481																					1.0 (3.97)
Lyso PA	Exact	[M-H]		S. mitis	S. oralis	S. gordinii	S. intermedius	S. sanguinis	S. mutans	S. acidominimus	A. viscosus	S. epidermis	N. lyticus		P.gingivalis	F. nucleatum	T. denticola	P. vulgaris	P. brevis	V. parvula	A. muciniphila		C. albicans
LPA 16:0	410.243340	409.236																					1.0 (2.92)
LPA 16:1	408.228	407.22																					0.16
LPA 18:0	438.2746	437.267																					0.15
LPA 18:1	436.259	435.252																					0.36
LPA 18:2	434.243	433.236																					0.16
Sphingolipids:Ceramides	Exact	[M-H]		S. mitis	S. oralis	S. gordinii	S. intermedius	S. sanguinis	S. mutans	S. acidominimus	A. viscosus	S. epidermis	N. lyticus		P.gingivalis	F. nucleatum	T. denticola	P. vulgaris	P. brevis	V. parvula	A. muciniphila		C. albicans
Ceramides & DHC																					0.29
Cer 34:0; O2	539.528	574.498			0.904362		0.978474	0.681161		0.169559					0.0345	0.0187019	0.0574	0.42	0.220432		0.93		0.2
Cer 34:1; O2	537.512	572.482		1.0 (0.0074)		0.68241	0.081114			0.620154					0.035	0.336582	0.0488	1.0 (4.35)	0.107114		0.55		1.0 (1.83)
Cer 34:2; O2	535.496	570.466																	0.044723	0.336339
Cer 36:0; O2 (d19:0/17:0)	567.559	602.529			1.0 (0.060)		1.0 (0.050)	1.0 (0.0021)									0.0191		1.0 (3.26)		0.39
Cer 36:1; O2 (d19:0/17:1)	565.543	600.513			0.130831		0.0649959	0.755187	1.0 (0.0031)	0.0569679					0.37	1.0 (1.88)	0.6167		0.35222				0.19
Cer 36:2; O2	563.528	598.498													0.095	0.117258	1.0 (0.021)		0.0970447	1.0 (0.119)			0.15
Cer 36:3; O2	561.512	596.482															0.0587						0.069
Cer 38:0; O2	595.59	630.56			0.226337		0.292444			0.227619						0.000522917	0.0159	0.497
Cer 38:1; O2	593.575	628.545				1.0 (2.73)			0.26	0.327148					0.067	0.0351089	0.0373
Cer 38:2; O2	591.559	626.529														0.00142876
Cer 38:3; O2	589.543	624.513																			0.31
Cer 38:4; O2	587.528	622.498			0.0779465		0.0383268														0.43
Cer 40:1; O2	621.606	656.576					0.00884658			1.0 (0.848)						0.191007					0.88
Cer 40:2; O2	619.59	654.56								0.0600404						0.0338233
Cer 42:1; O2	649.637	684.607								0.698096						0.237961	0.0678
Cer 42:2; O2	647.622	682.591								0.115241						0.178488	0.1157
Cer 42:3; O2	645.606	680.576														0.0358703
Cer 42:4; O2	643.59	678.56														0.00027961					1.0 (0.0073)
OH-Cer / PhytoCer	Exact	[M-H]		S. mitis	S. oralis	S. gordinii	S. intermedius	S. sanguinis	S. mutans	S. acidominimus	A. viscosus	S. epidermis	N. lyticus		P.gingivalis	F. nucleatum	T. denticola	P. vulgaris	P. brevis	V. parvula	A. muciniphila		C. albicans
Cer 34:0-O3	555.523	590.492													0.207935				0.0766188				0.25
Cer 34:1-O3 (t19:1/15:0)	553.507	588.477																	0.278296	0.274609			0.17
Cer 35:0-O3	569.538	604.508													0.9508
Cer 35:1-O3	567.523	602.492			0.797989										0.0465918
Cer 36:0-O3	583.554	618.524													1.0 (0.40)				0.20913	1.0 (0.055)
Cer 36:1-O3 (t19:0/17:1)	581.538	616.508													0.0195113		1.0 (0.049)		1.0 (24.87)	0.937713			0.016
Cer 38:0-O3	611.585	646.555																					1.0 (0.50)
Cer 38:1-O3	609.57	644.539			1.0 (0.426)
Cer 37:0-O3	597.57	632.539													0.0025871
Cer 41:0-O3	653.632	688.602															0.0228
Cer 42:1-O3	665.632	700.602					1.0 (0.13)
Cer 43:1-O3	679.648	714.618					0.00915378
Cer 44:0-O3	695.679	730.649					0.0203518																0.17
Cer 44:1-O3	693.664	728.633					0.0776828																0.41
Cer 46:1-O3	721.695	756.665			0.00823517		0.0109733
Cer 48:0-O3	751.742	786.712				1.0 (0.81)	0.0285991
GLYCOCERAMIDES
Hex-Ceramide (Cerebrosides)	Exact	[M+Cl]-		S. mitis	S. oralis	S. gordinii	S. intermedius	S. sanguinis	S. mutans	S. acidominimus	A. viscosus	S. epidermis	N. lyticus		P.gingivalis	F. nucleatum	T. denticola	P. vulgaris	P. brevis	V. parvula	A. muciniphila		C. albicans
Hex-Cer 34:4;O2	693.518	728.488																		1.0 (0.052)
Hex-Cer 36:1;O2	727.596	762.566															0.0299577						0.1o1
Hex-Cer 36:2;O2	725.581	760.55																					o.16
Hex-Cer 36:3;O2	723.565	758.535																					0.57
Hex-Cer 38:1;O2	755.628	790.597
Hex-Cer 38:4;O2	749.581	784.55																					0.68
Hex-Cer 40:1;O2	783.659	818.629																					1. 0 (0.059)
Hex-Cer 42:1;O2	811.69	846.66															0.0959949						0.17
Hex-Cer 42:2;O2	809.674	844.644													1.0 (0.0036)		1.0 (0.13)						0.26
Hex-Cer 43:2;O2	823.69	858.66														1.0 (0.0011)
Hex-Cer 43:4;O2	819.659	854.629															0.0302454
Hex-Cer 44:2;O2	837.706	872.676													0.197939
Hex-Hydroxy-Ceramide	Exact	[M+Cl]-		S. mitis	S. oralis	S. gordinii	S. intermedius	S. sanguinis	S. mutans	S. acidominimus	A. viscosus	S. epidermis	N. lyticus		P.gingivalis	F. nucleatum	T. denticola	P. vulgaris	P. brevis	V. parvula	A. muciniphila		C. albicans
Hex-Cer 34:2;O3	713.544	748.514																		1.0 (0.120)
Hex-Cer 34:3;O3	695.534	730.503																0.43
Hex-Cer 36:1;O3	743.591	778.561																					1.0 (1.37)
Hex-Cer 36:4;O3	737.544	772.514																					0.042
Hex-Cer 37:3;O2	737.581	772.55																1.0 (0.0054)
Hex-Cer 37:3;O3	753.575	788.545													0.100393
Hex-Cer 38:2;O3	769.607	804.577																		0.103664
Hex-Cer 38:3;O2	751.596	786.566																0.803
Hex-Cer 40:1;O3	799.654	834.624													0.0163247		0.0820616
Hex-Cer 40:5;O3	791.591	826.561																					0.23
Hex-Cer 41:1;O3	813.669	848.639													0.138384		0.184277
Hex-Cer 42:1;O3	827.685	862.655													0.284573		1.0 (0.013)
Hex-Cer 42:2;O3	825.669	860.639													0.129645
Hex-Cer 43:1;O3	841.701	876.671													0.737218
Hex-Cer 43:2;O3	839.685	874.655													0.0150962
Hex-Cer 44:1;O3	855.716	890.686													1.0 (0.034)
Galactosyl DihydroCeramide	Exact	[M+CL]-		S. mitis	S. oralis	S. gordinii	S. intermedius	S. sanguinis	S. mutans	S. acidominimus	A. viscosus	S. epidermis	N. lyticus		P.gingivalis	F. nucleatum	T. denticola	P. vulgaris	P. brevis	V. parvula	A. muciniphila		C. albicans
Gal-DHC 14:0	673.549	708.519													0.0776407								0.011
Gal-DHC 15:0	687.565	722.535													0.706091								0.27
Gal-DHC 16:0	701.581	736.55													1.0 (0.067)
Gal-DHC 20:0	757.643	792.613								1.0 (0.028)													1.0 (4.04)
Gal-DHC 21:0	771.659	806.629																					0.012
Gal-DHC 22:0	785.674	820.644			0.050886
Gal-DHC 23:0	799.69	834.66			1.0 (0.057)		1.0 (0.035)	1.0 (0.044)	1.0 (0.030)								1.0 (0.023)
Aminoacyl FAHFA
Gly-Hydroxy-FA	Exact	[M+H]		S. mitis	S. oralis	S. gordinii	S. intermedius	S. sanguinis	S. mutans	S. acidominimus	A. viscosus	S. epidermis	N. lyticus		P.gingivalis	F. nucleatum	T. denticola	P. vulgaris	P. brevis	V. parvula	A. muciniphila		C. albicans
Gly-HFA 15:0	315.241	316.248														0.0169212	0.0215468
Gly-HFA 16:0	329.257	330.264													1.0 (0.042)	0.824951	1.0 (0.040)						1.0 (0.063)
Gly-HFA 17:0	343.272	344.28															0.0364733
Gly-HFA 18:0	357.288	358.295													0.10921	0.11496	0.14093						0.18
Gly-HFA 19:0	371.304	372.311													0.0467889	1.0 (0.036)	0.119326						0.97
Gly-HFA 20:0	385.319	386.326													0.0473329	0.0384765	0.0506274
Gly FAHFA	Exact	[M-H]-		S. mitis	S. oralis	S. gordinii	S. intermedius	S. sanguinis	S. mutans	S. acidominimus	A. viscosus	S. epidermis	N. lyticus		P.gingivalis	F. nucleatum	T. denticola	P. vulgaris	P. brevis	V. parvula	A. muciniphila		C. albicans
Gly-FAHFA 28:0	511.424	510.416													0.02103
Gly-FAHFA 29:0	525.439	524.432													0.22256
Gly-FAHFA 30:0	539.455	538.448													1.0 (0.23)
Gly-FAHFA 31:0	553.471	552.463													0.662211
Gly-FAHFA 32:0	567.486	566.479													0.662552
Gly-FAHFA 33:0	581.502	580.495													0.134019
Gly-FAHFA 34:0	595.518	594.51													0.141095
Gly-FAHFA 35:0	609.533	610.541
Gly-FAHFA 36:0	623.549	624.556
Asn/Gln-Hydroxy-FA	Exact	[M-H]		S. mitis	S. oralis	S. gordinii	S. intermedius	S. sanguinis	S. mutans	S. acidominimus	A. viscosus	S. epidermis	N. lyticus		P.gingivalis	F. nucleatum	T. denticola	P. vulgaris	P. brevis	V. parvula	A. muciniphila		C. albicans
Asn-HFA 16:0 / Gln-HFA 15:0	386.278	385.271													0.0844744
Asn-HFA 17:0 / Gln-HFA 16:0	400.294	399.286													1.0 (0.0060)
Asn-HFA 18:0 / Gln-HFA 17:0	414.309	413.302													0.10472
Asn-HFA 19:0 / Gln-HFA 18:0	428.325	427.318													0.214689
Asn-HFA 20:0 / Gln-HFA 19:0	442.341	441.333													0.126896
Asn/Gln-diHydroxy-FA	Exact	[M-H]		S. mitis	S. oralis	S. gordinii	S. intermedius	S. sanguinis	S. mutans	S. acidominimus	A. viscosus	S. epidermis	N. lyticus		P.gingivalis	F. nucleatum	T. denticola	P. vulgaris	P. brevis	V. parvula	A. muciniphila		C. albicans
Asn-diHFA 17:0 / Gln-diHFA 16:0	416.289	415.281													0.143236						0.87		0.91
Asn-diHFA 18:0 / Gln-diHFA 17:0	430.304	429.297													1.0 (0.14)						1.0 (0.015)		1.0 (0.14)
Gly-Ser-Hydroxy-FA	Exact	[M-H]		S. mitis	S. oralis	S. gordinii	S. intermedius	S. sanguinis	S. mutans	S. acidominimus	A. viscosus	S. epidermis	N. lyticus		P.gingivalis	F. nucleatum	T. denticola	P. vulgaris	P. brevis	V. parvula	A. muciniphila		C. albicans
Gly-Ser-HFA 16:0	416.289	415.281													0.14323
Gly-Ser-HFA 17:0	430.304	429.297													1.0 (0.14)	1.0 (0.00057
ASN-FAHFA / GLN-FAHFA	Exact	[M-H]		S. mitis	S. oralis	S. gordinii	S. intermedius	S. sanguinis	S. mutans	S. acidominimus	A. viscosus	S. epidermis	N. lyticus		P.gingivalis	F. nucleatum	T. denticola	P. vulgaris	P. brevis	V. parvula	A. muciniphila		C. albicans
ASN-FAHFA 30:0 / GLN-FAHFA 29:0	596.476	595.469													0.08729
ASN-FAHFA 32:0 / GLN-FAHFA 31:0	624.508	623.5													1.0 (0.024)
Gly-Ser-FAHFA /ASN-OH-FAHFA / GLN-OH-FAHFA	Exact	[M-H]		S. mitis	S. oralis	S. gordinii	S. intermedius	S. sanguinis	S. mutans	S. acidominimus	A. viscosus	S. epidermis	N. lyticus		P.gingivalis	F. nucleatum	T. denticola	P. vulgaris	P. brevis	V. parvula	A. muciniphila		C. albicans
Gly-Ser-FAHFA 27:0 / ASN-OH-FAHFA 28:0 / GLN-OH-FAHFA 27:0	584.44	583.433															0.0238897
Gly-Ser-FAHFA 30:0 / ASN-OH-FAHFA 31:0 / GLN-OH-FAHFA 30:0	626.487	625.48													0.095428
Gly-Ser-FAHFA 31:0 / ASN-OH-FAHFA 32:0 / GLN-OH-FAHFA 31:0	640.503	639.495													0.359535		0.198439
Gly-Ser-FAHFA 32:0 / ASN-OH-FAHFA 33:0 / GLN-OH-FAHFA 32:0	654.518	653.511													1.0 (3.29)	1.0 (0.077)	1.0 (0.014)
Gly-Ser-FAHFA 33:0 / ASN-OH-FAHFA 34:0 / GLN-OH-FAHFA 33:0	668.534	667.527													0.0377028
Gly-Ser-FAHFA-P-DAG	Exact	[M-H]		S. mitis	S. oralis	S. gordinii	S. intermedius	S. sanguinis	S. mutans	S. acidominimus	A. viscosus	S. epidermis	N. lyticus		P.gingivalis	F. nucleatum	T. denticola	P. vulgaris	P. brevis	V. parvula	A. muciniphila		C. albicans
Gly-Ser-FAHFA-P-DG (59:0)	1214.9	1213.9													0.384452
Gly-Ser-FAHFA-P-DG (60:0)	1228.92	1227.91													0.793413	0.66136
Gly-Ser-FAHFA-P-DG (61:0)	1242.93	1241.93													0.8599	0.78094
Gly-Ser-FAHFA-P-DG (62:0)	1256.95	1255.94													1.0 (0.28)	1.0 (0.035)
Gly-Ser-FAHFA-P-DG (63:0)	1270.97	1269.96													0.541834	0.49494
Gly-Ser-FAHFA-P-DG (64:0)	1284.98	1283.97													0.0752985
Phosphoglycerol (GroP)-Ceramide; O3	Exact	[M-H]-		S. mitis	S. oralis	S. gordinii	S. intermedius	S. sanguinis	S. mutans	S. acidominimus	A. viscosus	S. epidermis	N. lyticus		P.gingivalis	F. nucleatum	T. denticola	P. vulgaris	P. brevis	V. parvula	A. muciniphila		C. albicans
GroP-Cer 34:0; O3	709.526	708.518													0.21								0.204
GroP-Cer 35:0; O3	723.541	722.534													0.664
GroP-Cer 36:0; O3	737.557	736.55													1.0 (0.209)								1 (0.21)
GroP-Cer 36:2; O3	733.526	732.518																					0.017
GroP-Cer 40:0; O3	791.604	790.597																					0.017
Phosphoglycerol (GroP)-Ceramide; O2	Exact	[M-H]-		S. mitis	S. oralis	S. gordinii	S. intermedius	S. sanguinis	S. mutans	S. acidominimus	A. viscosus	S. epidermis	N. lyticus		P.gingivalis	F. nucleatum	T. denticola	P. vulgaris	P. brevis	V. parvula	A. muciniphila		C. albicans
GroP-Cer 32:1; O2	663.484	662.477													1.0 (1.5)	0.614	1.0 (0.045)	0.085					1.0 (0.23)
GroP-Cer 32:2; O2	661.468	660.461															0.13			1.0 (0.175)
GroP-Cer 33:1; O2	677.5	676.492													0.203	0.054	0.071
GroP-Cer 34:1; O2	691.515	690.508														0.063					1.0 (0.012)
GroP-Cer 34:2; O2	689.5	688.492														1.0 (2.08)	0.93	0.928					0.218
GroP-Cer 35:2; O2	703.515	702.508														0.029		1.0 (0.806)
GroP-Cer 36:2; O2	717.531	716.524															0.17
GroP-Cer 37:2; O2	731.547	730.539																					0.149
GroP-Cer 40:3; O2	771.578	770.571																					0.323
Phosphoethanolamine (PE)-Ceramide	Exact	[M-H]-		S. mitis	S. oralis	S. gordinii	S. intermedius	S. sanguinis	S. mutans	S. acidominimus	A. viscosus	S. epidermis	N. lyticus		P.gingivalis	F. nucleatum	T. denticola	P. vulgaris	P. brevis	V. parvula	A. muciniphila		C. albicans
PE-Cer 32:0; O3	650.5	649.493													0.0366119
PE-Cer 34:0; O3	678.531	677.524													0.278166				0.208422
PE-Cer 34:1; O3	676.516	675.508																	0.244263
PE-Cer 35:0; O3 (d18:0/h17:0 )	692.547	691.54													1.0 (0.85)				0.202211
PE-Cer 35:1; O3	690.531	689.524																0.0635618	0.521335
PE-Cer 36:0; O3	706.562	705.555													0.860909
PE-Cer 36:1; O3	704.547	703.54																	1.0 (1.00)
PE-Cer 37:0; O3	839.589	838.581																0.111237
PE-Cer 38:0; O3	853.604	852.597																1.0 (.78)
PE-Cer 39:0; O2	867.62	866.613																0.392833
Ceramide Sulfonates (O2)	Exact	[M-H]-		S. mitis	S. oralis	S. gordinii	S. intermedius	S. sanguinis	S. mutans	S. acidominimus	A. viscosus	S. epidermis			P.gingivalis	F. nucleatum	T. denticola	P. vulgaris	P. brevis	V. parvula	A. muciniphila		C. albicans
Cer 33:2; O2-Sulfonate	585.443	584.435													0.0260552
Cer 34:2; O2-Sulfonate	599.458	598.451													0.19376
Cer 35:2; O2-Sulfonate	613.474	612.467													0.571639
Cer 36:2; O2-Sulfonate	627.49	626.482													1.0 (1.63)				0.0422012
Cer 37:2; O2-Sulfonate	641.505	640.498																	0.177768
Cer 38:2; O2-Sulfonate	655.521	654.514																	1.0 (4.1)
Ceramide Sulfonates (O3)	Exact	[M-H]-		S. mitis	S. oralis	S. gordinii	S. intermedius	S. sanguinis	S. mutans	S. acidominimus	A. viscosus	S. epidermis			P.gingivalis	F. nucleatum	T. denticola	P. vulgaris	P. brevis	V. parvula	A. muciniphila		C. albicans
Cer 33:1-O3-Sulfonate (Sulfobacin SL3)	603.453	602.446																					0.178859
Cer 34:1-O3-Sulfonate (Sulfobacin A; LMSP00000024)	617.469	616.462																					0.0306162
Cer 35:1-O3-Sulfonate	631.485	630.477																	1.0 (0.040)				1.0 (0.082)
hMaltotrioseMM	Exact	[M+Cl]-		S. mitis	S. oralis	S. gordinii	S. intermedius	S. sanguinis	S. mutans	S. acidominimus	A. viscosus	S. epidermis	N. lyticus		P.gingivalis	F. nucleatum	T. denticola	P. vulgaris	P. brevis	V. parvula	A. muciniphila		C. albicans
hMTMM 29:3	934.55	969.52					0.0079552
hMTMM 30:1	952.597	987.567		0.00559697
hMTMM 32:2	978.613	1013.58			1.0 (0.038)		0.608384
hMTMM 34:0	1010.68	1045.65						1.0 (0.011)	1.0 (0.0045)
hMTMM 34:2	1006.64	1041.61		1.0 (0.12)			1.0 (0.054)
hMTMM 36:2	1034.68	1069.65		0.891351
Di-Hexosyl-MAG	Exact	[M+Cl]-		S. mitis	S. oralis	S. gordinii	S. intermedius	S. sanguinis	S. mutans	S. acidominimus	A. viscosus	S. epidermis	N. lyticus		P.gingivalis	F. nucleatum	T. denticola	P. vulgaris	P. brevis	V. parvula	A. muciniphila		C. albicans
DHMG 16:0	654.383	689.353			0.275936		0.00976748
DHMG 16:2	650.351	685.321			0.0308675
DHMG 18:1	680.398	715.368			1.0 (0.13)
DHMG 18:2	678.383	713.353			0.0598155
DHMG 22:4	730.414	765.384					1.0 (0.088)
Monohexosyl-DAG	Exact	[M+Cl]-		S. mitis	S. oralis	S. gordinii	S. intermedius	S. sanguinis	S. mutans	S. acidominimus	A. viscosus	S. epidermis	N. lyticus		P.gingivalis	F. nucleatum	T. denticola	P. vulgaris	P. brevis	V. parvula	A. muciniphila		C. albicans
MHDG 26:0	646.466	681.435		0.00565955			0.000984581	0.00192524
MHDG 28:0	674.497	709.467		0.414255			0.111298	0.320825
MHDG 28:1	672.481	707.451		0.0559118			0.00224762	0.024361
MHDG 29:0	688.513	723.482						0.0625026
MHDG 29:1	686.497	721.467						0.00276527
MHDG 30:0	702.528	737.498		0.567264	0.0234473		0.288706	0.905021	0.210514
MHDG 30:1	700.513	735.482		0.320741	0.0997474		0.0662841	0.463763
MHDG 30:2	698.497	733.467		0.0397506	0.0751783			0.0672229
MHDG 30:3	696.481	731.451			0.0688307
MHDG 30:5	692.45	727.42			0.0126106
MHDG 31:1	714.528	749.498						0.0416184
MHDG 32:0	730.56	765.529		0.103162	0.0332063		0.2107	0.159287	0.274348
MHDG 32:1	728.544	763.514		0.726572	0.330622		0.323916	1.0 (0.72)	0.107976
MHDG 32:2	726.528	761.498		0.0862029	0.33879		0.0150975	0.290399
MHDG 32:3	724.513	759.482		0.000885751				0.0363575
MHDG 32:4	722.497	757.467			0.11184
MHDG 32:5	720.481	755.451			0.0240918
MHDG 34:1	756.575	791.545		1.0 (1.00)	0.637888		1.0 (0.92)	0.885857	1.0 (0.083)
MHDG 34:2	754.56	789.529		0.156063	1.0 (0.57)		0.0763061	0.549268	0.00851868
MHDG 34:3	752.544	787.514		0.00183091	0.335022			0.191406
MHDG 34:4	750.528	785.498			0.100657			0.0285355
MHDG 36:1	784.606	819.576						0.0811065	0.46113
MHDG 36:2	782.591	817.561						0.115432	0.0118846
MHDG 36:3	780.575	815.545						0.0545493
MHDG 36:4	778.56	813.529						0.0818969
Dihexosyl-DAG	Exact	[M+Cl]-		S. mitis	S. oralis	S. gordinii	S. intermedius	S. sanguinis	S. mutans	S. acidominimus	A. viscosus	S. epidermis	N. lyticus		P.gingivalis	F. nucleatum	T. denticola	P. vulgaris	P. brevis	V. parvula	A. muciniphila		C. albicans
DHDG 28:0	836.55	871.52						0.199725	0.0489617	0.41439
DHDG 28:1	834.534	869.504			0.00214657
DHDG 30:0	864.581	899.551		0.504364				0.475803
DHDG 30:1	862.565	897.535		0.156526				0.184299
DHDG 32:0	892.612	927.582		0.250446				0.0381613				1.0 (0.27)
DHDG 32:1	890.597	925.567		1.0 (0.941)				0.776164	0.173504	0.454445
DHDG 32:4	884.55	919.52			0.0290469
DHDG 34:0	920.644	938.677										0.46
DHDG 34:1	918.628	953.598						1.0 (0.29)	1.0 (0.12)
DHDG 34:2	916.612	951.582			1.0 (0.45)			0.421194	0.133691
DHDG 34:3	914.597	949.567		0.120253				0.0937908		1.0 (0.045)
DHDG 36:1	946.659	981.629		0.152462				0.0583304
DHDG 36:2	944.644	979.613		0.141035				0.121909
DHDG 36:4	940.612	975.582			0.0589748			0.00344567
DHDG 36:5	938.597	973.567			0.00134773			0.00205565
Trihexosyl-DAG	Exact	[M+Cl]-		S. mitis	S. oralis	S. gordinii	S. intermedius	S. sanguinis	S. mutans	S. acidominimus	A. viscosus	S. epidermis	N. lyticus		P.gingivalis	F. nucleatum	T. denticola	P. vulgaris	P. brevis	V. parvula	A. muciniphila		C. albicans
THDG 30:0	1026.63	1061.6		0.204226				0.119397
THDG 32:0	1054.67	1089.63		1.0 (0.292)				1.0 (0.015)	1.0 (0.0042)														1.0 (0.58)
THDG 32:1	1052.65	1087.62		0.233993																			0.15
Glucurconosyl-DAG	Exact	[M-H]-		S. mitis	S. oralis	S. gordinii	S. intermedius	S. sanguinis	S. mutans	S. acidominimus	A. viscosus	S. epidermis	N. lyticus		P.gingivalis	F. nucleatum	T. denticola	P. vulgaris	P. brevis	V. parvula	A. muciniphila		C. albicans
GlcA-DG 30:11	694.335	693.328				0.677688
GlcA-DG 31:8	714.398	713.391		1.0 (0.032)	1.0 (0.027)
GlcA-DG 32:7	730.429	729.422			0.350934
GlcA-DG 34:5	762.492	761.485				1.0 (0.031)
GlcA-DG 36:6	788.507	787.5				0.119936
GlcA-DG 36:9	782.461	781.453			0.0164361
DHDG-GroP-di-Ala (LTAP-di-Ala)	Exact	[M-H]-		S. mitis	S. oralis	S. gordinii	S. intermedius	S. sanguinis	S. mutans	S. acidominimus	A. viscosus	S. epidermis	N. lyticus		P.gingivalis	F. nucleatum	T. denticola	P. vulgaris	P. brevis	V. parvula	A. muciniphila		C. albicans
LTAP-di-Ala 32:1	1186.67	1185.67					0.0224816
LTAP-di-Ala 36:0	1244.75	1243.75			1.0 (0.079)		1.0 (0.069)
LTAP-di-Ala 36:1	1242.74	1241.73					0.00827041
Acyl-PIM1	Exact	[M-H]		S. mitis	S. oralis	S. gordinii	S. intermedius	S. sanguinis	S. mutans	S. acidominimus	A. viscosus	S. epidermis	N. lyticus		P.gingivalis	F. nucleatum	T. denticola	P. vulgaris	P. brevis	V. parvula	A. muciniphila		C. albicans
Acyl-PIM1 44:4	1146.68	1145.68		0.93376			0.934132
Acyl-PIM1 45:4	1160.7	1159.69		1.0 (0.12)	1.0 (0.069)		1.0 (0.063)
Acyl-PIM1 46:2	1178.75	1177.74						1.0 (0.014)	0.69557								0.473661
Acyl-PIM1 46:4	1174.71	1173.71		0.904435	0.84744
Acyl-PIM1 47:4	1188.73	1187.72			0.689703		0.640242		1.0 (0.0064)								1.0 (0.0068)
Acyl-PIM1 48:4	1202.75	1201.74		0.354104	0.283551		0.300711
Succinyl-Lys-PG	Exact	[M-H]		S. mitis	S. oralis	S. gordinii	S. intermedius	S. sanguinis	S. mutans	S. acidominimus	A. viscosus	S. epidermis	N. lyticus		P.gingivalis	F. nucleatum	T. denticola	P. vulgaris	P. brevis	V. parvula	A. muciniphila		C. albicans
Succinyl-Lys-PG 32:0	950.621	949.614				0.626258
Succinyl-Lys-PG 32:1	948.605	947.598				0.0307573
Succinyl-Lys-PG 34:0	978.652	977.645				1.0 (0.070)
Succinyl-Lys-PG 34:1	976.636	975.629				0.0866514
Succinyl-Lys-PG 36:0	1006.68	1005.68				0.100413
Succinyl-Lys-PG 36:1	1004.67	1003.66				0.0540152
Bacterial/Fungal Siderophores (Iron chelation)
Acyl-Halocapnines	Exact	[M-H]-		S. mitis	S. oralis	S. gordinii	S. intermedius	S. sanguinis	S. mutans	S. acidominimus	A. viscosus	S. epidermis	N. lyticus		P.gingivalis	F. nucleatum	T. denticola	P. vulgaris	P. brevis	V. parvula	A. muciniphila		C. albicans
Halocapnine 16:0	675.474	674.467														1.0 (0.036)
Inositol Phosphate Ceramides (IPC)	Exact	[M-H]-		S. mitis	S. oralis	S. gordinii	S. intermedius	S. sanguinis	S. mutans	S. acidominimus	A. viscosus	S. epidermis	N. lyticus		P.gingivalis	F. nucleatum	T. denticola	P. vulgaris	P. brevis	V. parvula	A. muciniphila		C. albicans
IPC 38:0; O	821.615	820.607																					1.0 (0.12)
IPC 38:1; O4	867.584	866.576																					0.11
IPC 40:0; O	849.646	848.639																					0.049
IPC 44:0; O4	953.693	952.686																					0.701
Mannosyl Inositol Phyto/ceramides (MIPC)	Exact	[M-H]		S. mitis	S. oralis	S. gordinii	S. intermedius	S. sanguinis	S. mutans	S. acidominimus	A. viscosus	S. epidermis	N. lyticus		P.gingivalis	F. nucleatum	T. denticola	P. vulgaris	P. brevis	V. parvula	A. muciniphila		C. albicans
MIPC 34:0; O4	975.59	974.582														1.0 (0.0081)	1.0 (0.021)
MIPC 36:1; O4	1001.61	1036.58											1.0 (0.20)
MIPC 40:0; O4	1059.68	1058.68														0.137134
MIPC 42:0; O4	1087.71	1086.71															0.023037
Mannosyl Inositol Phyto/ceramides (MIPC)	Exact	[M+CL]-		S. mitis	S. oralis	S. gordinii	S. intermedius	S. sanguinis	S. mutans	S. acidominimus	A. viscosus	S. epidermis	N. lyticus		P.gingivalis	F. nucleatum	T. denticola	P. vulgaris	P. brevis	V. parvula	A. muciniphila		C. albicans
MIPC 34:0; O2	943.6	978.57													0.748248	0.395585
MIPC 36:0; O2	971.631	1006.6													1.0 (0.30)	1.0 (0.18)
MIPC 38:0; O2	999.662	1034.63													0.0471732
MIPC 42:1; O2	1053.71	1088.68																					1.0 (0.98)
Sulfo-PG	Exact	[M-H]		S. mitis	S. oralis	S. gordinii	S. intermedius	S. sanguinis	S. mutans	S. acidominimus	A. viscosus	S. epidermis	N. lyticus		P.gingivalis	F. nucleatum	T. denticola	P. vulgaris	P. brevis	V. parvula	A. muciniphila		C. albicans
Sulfo-PG 36:0	858.529	857.522																					0.184209
Sulfo-PG 38:0	886.561	885.553																					1.0 (0.81)
Sulfo-PG 38:1	884.545	883.538																					0.469592

## Sheet: PESI
(x.y) = peak intensity of dominant family member (ie. 1.0) / peak intensity of [13C3]DG 34:1 (2 nmoles)		PESI		Rank Order	Rank Order	Rank Order	Rank Order	Rank Order	Rank Order	Rank Order	Rank Order	Rank Order	Rank Order		Rank Order	Rank Order	Rank Order	Rank Order	Rank Order	Rank Order	Rank Order		Rank Order
ATCC #				49456	9811	33399	27355	10556	35668	51726	14990	43146	TSD 290		33277	10953	35405	8427	19188	10790	BAA-835		24433
Class				Bacilli	Bacilli	Bacilli	Bacilli	Bacilli	Bacilli	Bacilli	Bacilli	Actinomyceta	Saccharimonadia		Bacteroidia	Fusobacteria	Spirochaetia	γ-proteobacteria	Bacteriodia	Clostridia	Verucomicrobiae		Fungus
Triacylglycerols: TAG	Exact	[M+NH4]		S. mitis	S. oralis	S. gordinii	S. intermedius	S. sanguinis	S. mutans	S. acidominimus	S. epidermis	A. viscosus	N.lyticus		P.gingivalis	F. nucleatum	T. denticola	P. vulgaris	P. brevis	V. parvula	A. muciniphila		C. albicans
TG 44:0	764.689	782.723								0.114119
TG 44:1	762.674	780.708								0.219539
TG 44:2	760.658	778.692								0.200036
TG 46:0	778.705	796.739								0.629674									0.04738
TG 46:1	776.689	794.723								0.841766		0.0140624							0.0437297				0.83
TG 46:2	774.674	792.708								0.315313	0.079												0.37
TG 46:3	758.642	759.65				0.00236153				0.091807													0.14
TG 47:0	792.721	810.755								0.0983102
TG 47:1	790.705	808.739								0.195958
TG 47:5	782.642	783.65
TG 47:8	776.595	794.629																		1.0 (0.028)
TG 48:0	806.736	824.77								0.467516	0.22	0.0343787
TG 48:1	804.72069	822.755		0.107472						0.926965	0.18	0.211968							0.185974				0.96
TG 48:2	802.705	803.712						0.1824		0.443611	0.13	0.0525557							0.0784985				0.46
TG 48:3	800.689	801.697			1.0 (0.57)			1.0 (0.21)		0.107408													0.13
TG 50:0	834.768	852.801								0.318502		0.0946318							0.120193
TG 50:1	832.752	833.759			0.13575					1.0 (23.2)	0.21	0.394007						0.16	0.468539				1.0 (7.76)
TG 50:2	830.736	848.77								0.585356	0.33	0.305772						0.33	0.277201				0.73
TG 50:3	828.721	846.755								0.172701									0.0575198				0.38
TG 50:4	826.705	827.712								0.0471174							1.0 (0.013)						0.13
TG 50:5	824.689	825.697
TG 50:6	822.674	823.681						0.24364
TG 51:1	846.768	864.801								0.195574		0.0361022									0.391662		0.11
TG 51:2	844.752	862.786								0.165814		0.0377412											0.11
TG 51:4	840.721	841.728														0.0192057
TG 51:5	838.705	839.712				0.0168773
TG 51:7	834.674	852.708																			1.0 (0.033)
TG 52:1	860.783	878.817		1.0 (0.042)						0.686788													0.45
TG 52:2 {18:1/16:0/18:1)	858.768	876.801								0.812034	0.79	1.0 (1.62)						1.0 (0.014)	1.0 (4.81)	0.310356	0.139137		0.87
TG 52:3	856.752	874.786								0.297713		0.26907			0.194122			0.76	0.258049	0.313037			0.76
TG 52:4	854.736	855.744		0.274513		0.0558794				0.0818026									0.0708135	0.282209			0.41
TG 52:5	852.721	853.728				0.0704068																	0.12
TG 54:1	888.815	906.848								0.262582									0.190335				0.085
TG 54:2	886.799	904.833		0.641518						0.41623		0.367151							0.44138				0.24
TG 54:3	884.783	902.817								0.298285	1.0 (0.081)	0.2946			1.0 (0.083)			0.34	0.298187				0.42
TG 54:4	882.768	900.801		0.490415						0.128712									0.0933557				0.34
TG 54:5	880.752	898.786		0.422892						0.0406964													0.17
TG 54:6	878.736	896.77		0.953505																			0.051
TG 56:1	916.846	934.88								0.100395													0.097
TG 56:2	914.83	932.864								0.0979262									0.0457134				0.22
TG 56:3	912.815	930.848								0.0800731													0.17
TG 56:4	910.799	928.833								0.0281068													0.085
TG 56:5	908.783	909.791								0.00550144						1.0 (0.046)							0.061
TG 56:6	906.768	907.775				1.0 (0.25)
TG 56:8	902.736	903.744				0.256049
TG 58:1	944.877	962.911								0.0687287
TG 58:2	942.862	960.895								0.046674
TG 58:3	940.846	958.88								0.0111521
TG 58:6	934.799	935.806				0.0246607
TG 78:0	1227.21	1228.21
TG 80:3	1249.19	1250.2															0.0225278
TG 80:4	1247.17	1248.18															0.0431256
Phosphatidylglycerols
Ptd Glycerol (PG)/Acyl-LysoPG (Acyl-LPG)	Exact	[M+NH4]		S. mitis	S. oralis	S. gordinii	S. intermedius	S. sanguinis	S. mutans	S. acidominimus	S. epidermis	A. viscosus	N. lyticus		P.gingivalis	F. nucleatum	T. denticola	P. vulgaris	P. brevis	V. parvula	A. muciniphila		C. albicans
PG/Acyl-LPG 30:0	694.478485	712.512									0.14					0.534763		0.073
PG/Acyl-LPG 30:1	692.463	710.497														0.38907		0.034
PG/Acyl-LPG 30:2	690.447	708.481													0.0438974					0.779211
PG/Acyl-LPG 30:4	686.416	704.45							1.0 (1.03)						1.0 (0.026)
PG/Acyl-LPG 32:0	722.51	740.544									1.0 (0.68)
PG/Acyl-LPG 32:1	720.494	738.528														1.0 (0.075)		0.8
PG/Acyl-LPG 32:2	718.478	736.512																		1.0 (0.979)
PG/Acyl-LPG 34:0	750.541	768.575							0.528528		0.3
PG/Acyl-LPG 34:1	748.525	766.559																1.0 (0.25)
PG/Acyl-LPG 34:2	746.51	764.544																0.23
PG/Acyl-LPG 34:3	744.494	762.528																		0.749681
PG/Acyl-LPG 34:4	742.478	760.512																		0.364556			0.11
PG/Acyl-LPG 36:2	774.541	792.575			1.0 (0.714)	1.0 (0.81)						0.827216						0.25
PG/Acyl-LPG 36:3	772.525	790.559								0.913276					0.0293496	0.00831897							0.93
PG/Acyl-LPG 36:4	770.51	788.544								1.0 (1.43)										0.581469			1.0 (0.73)
PG/Acyl-LPG 36:5	768.494	786.528								0.0868
PG/Acyl-LPG 38:0	806.604	824.638
PG/Acyl-LPG 38:1	804.588	822.622
PG/Acyl-LPG 38:4	798.541	816.575																					0.015
PG/Acyl-LPG 38:5	796.525	814.559										1.0 (0.039)
Glycerophosphocholines
Ptd Choline	Exact	[M+H]		S. mitis	S. oralis	S. gordinii	S. intermedius	S. sanguinis	S. mutans	S. acidominimus	S. epidermis	A. viscosus	N. lyticus		P.gingivalis	F. nucleatum	T. denticola	P. vulgaris	P. brevis	V. parvula	A. muciniphila		C. albicans
PC 28:0	677.49955	678.507		0.178568			0.118983	0.0654554	0.0410338		0.033	0.121846	0.0985818		0.246666	0.72493	0.0335219			0.0663955	0.59416
PC 28:1	675.484	676.491									0.069		0.0135208		0.0410013	0.480218		0.085
PC 28:4	669.437	670.444													0.0813891
PC 28:5	667.421	668.429
PC 30:0	705.531	706.538		0.727638	1.0 (1.033)	0.926262	0.354057	0.627317$				0.262715	1.0 (9.104)		0.0621842	0.0438933	0.104111			0.0338478	0.110033		0.46
PC 30:1	703.515	704.522		0.178867			0.144256	0.0600895				0.0513272	0.0370031		0.01446	0.410188		1.0 (4.59)	1.0 (1.74)	1.0 (2.66)
PC 30:2	701.5	702.507		0.0113				0.00389169								0.0996786		0.018		0.124748
PC 30:4	697.468	698.476													0.0825692
PC 32:0	733.562	734.569		1.0 (2.659)		1.0 (1.12)	0.860895	0.896864$	0.378813			0.785497	0.458646		0.441201	0.382964	0.204963		0.0132464				0.57
PC 32:1	731.546	732.554		0.461419		0.138044		0.3205045$		0.108655		0.187692	0.166775		0.0799309	0.120045$	0.0759841	0.19		0.644587			0.2
PC 32:2	729.531	730.538		0.0546928			0.106324	0.03057$	0.0114472			0.0140868	0.0123844		0.0083069	0.0644369	0.00031336	0.085	0.105656	0.367765			0.055
PC 32:4	725.5	726.507													0.000736931				0.181866
PC 32:5	723.484	724.491														0.00133303
PC 34:0	761.593	762.601			0.543275	0.502699	1.0 (2.58)	0.47328$		0.0970982	1.0 (0.274)		0.0201839		0.107416				0.0700082
PC 34:1 (18:1/16:0)	759.578	760.585			0.845337	0.803287	0.810437	1.0 (0.30)$	1.0 (0.047)	1.0 (7.8)	0.075	1.0 (9.69)	0.446279		1.0 (0.61)	1.0 (0.18)	1.0 (0.71)						1.0 (10.14)
PC 34:2	757.562	758.569		0.254125			0.6248	0.417127$	0.355614		0.029	0.109499	0.0162463		0.098416	0.141238	0.174736	0.032	0.211722				0.61
PC 34:3	755.546	756.554		0.0631674	0.0736003																		0.16
PC 36:1 (18:0/18:1)	787.609	788.616		0.26648	0.606344	0.603826		0.79848$	0.263995$	0.218492		0.0472098	0.0236357		0.212732	0.212843	0.595044						0.16
PC 36:2 (18:1/18:1; 18:0/18:2)	785.593	786.601		0.284979	0.794612	0.771168	0.60879	0.678478$	0.3981987$	0.55957	0.53$	0.0489049	0.00817131		0.113369	0.144408	0.409438	0.0092	0.0170791		1.0 (0.014)		0.49
PC 36:3 (18:1/18:2	783.578	784.585		0.124053			0.367031	0.305587$							0.0357603				0.0183703				0.330.16
PC 36:4 (18:3/18:1; 18:2/18:2)	781.562	782.569					0.219436		0.15467$							0.0724076
PC 38:1	815.64	816.648						0.0246257							0.000634787
PC 38:3	811.609	812.616					0.0218618	0.0250503							0.00564054
PC 38:4	809.593	810.601					0.17318	0.209698	0.060871$						0.0727946	0.0259616	0.219559		0.0103576				0.029
PC 38:5	807.578	808.585					0.203463
R (LPC/PC)				4.14442	22.1007	20.2857	7.89535	1.03333	7.02128	0.0230769	2.37591	0.0980392	0.0372364		1.85246	4.77778	1.28/.71	1.88115	6.12069	4.03008	1.57143		0.212032
LPC	Exact	[M+H]		S. mitis	S. oralis	S. gordinii	S. intermedius	S. sanguinis	S. mutans	S. acidominimus	S. epidermis	A. viscosus	N. lyticus		P.gingivalis	F. nucleatum	T. denticola	P. vulgaris	P. brevis	V. parvula	A. muciniphila		C. albicans
LPC 14:0	467.301	468.308						0.001504$	0.0038381$		0.014				0.0185942	0.021218$	0.01574$	0.014	0.0163049	0.0377755			0.086
LPC 16:0	495.332	496.34		0.8399	1.0 (22.83)	1.0 (22.72)	0.791033	0.845020$	0.923935$	1.0 (0.18)		0.729674	1.0 (0.339)		1.0 (1.13)	1.0 (0.86)$	1.0 (1.28)$	1.0 (2.44)	1.0 (10.64)	1.0 (10.72)	1.0 (0.022)		0.94
LPC 16:1	493.317	494.324		0.0437114		0.0410463		0.0262939			1.0 (0.651)				0.0587726	0.05263$	0.05284$	0.047	0.0496951	0.0669181			1.0 (2.15)
LPC 18:0	523.364	524.371		1.0 (11.02)	0.788286		1.0 (20.37)	1.0 (0.31)$	1.0 (0.33)	0.300068	0.9	1.0 (0.95)	0.258119		0.755304	0.79793$	0.7938$	0.89	0.71503	0.712587			0.13
LPC 18:1	521.348	522.355		0.240622	0.335279		0.239082	0.335885$	0.358297$		0.38	0.607659			0.414933	0.41892$	0.4665$	0.39	0.387786	0.340008			0.91
LPC 18:2	519.332	520.34		0.278991			0.198547	0.41191$	0.423038$		0.7	0.449038			0.825248	0.84102$	0.7844$	0.81	0.725472	0.612397
Sphingolipids
Deoxy Ceramides	Exact	[MH]+		S. mitis	S. oralis	S. gordinii	S. intermedius	S. sanguinis	S. mutans	S. acidominimus	S. epidermis	A. viscosus	N. lyticus		P.gingivalis	F. nucleatum	T. denticola	P. vulgaris	P. brevis	V. parvula	A. muciniphila		C. albicans
Cer 34:0; O	523.533	524.54					0.55083			0.0445701	0.34				0.0152286	0.024167	0.489306	0.13			0.57
Cer 34:1; O	521.517	522.524					0.671934			0.0821891	0.799					0.0345292	0.803058	0.15			0.22		0.055
Cer 34:2; O (m18:2/16:0)	519.502	520.509					1.0 (0.014)		1.0 (0.37)	1.0 (0.88)					0.36478	0.44105	1.0 (0.013)		0.400394		0.14		1.0 (0.66)
Cer 34:3; O	517.486	518.493														0.00839509	0.124818				0.28
Cer 34:4; O	515.47	516.478														0.00903017	0.641044				0.101
Cer 34:5; O	513.455	514.462														0.0173599	0.0545025
Cer 36:0; O	551.564	552.571								0.0668304	0.29					0.008018	0.234794	0.174
Cer 36:1; O	549.548	550.556					0.641951			0.0866447	1.0 (0.34)				0.148474	0.0270531	0.645177	0.126			0.34
Cer 36:2; O	547.533	548.54				0.105157	0.0888668								1.0 (0.018)	1.0 (0.22)	0.630349		1.0 (0.415)		0.13		0.082
Cer 36:3; O	545.517	546.524					0.0336101								0.0172634	0.123365	0.234074				0.11
Cer 36:4; O	543.502	544.509					0.102696									0.0108048	0.570788		0.0456776		0.38
Cer 36:5; O	541.486	542.493					0.564568				0.43				0.605437	0.232279	0.879421	1.0 (0.21)			0.28
Cer 38:0; O	579.595	580.603					0.157442			0.063279	0.11				0.143544	0.00228977	0.456965	0.24			1.0 (0.26)
Cer 38:1; O	577.58	578.587				1.0 (0.0050)	0.292815			0.0588812	0.38				0.074329	0.00837097	0.30361	0.13			0.501
Cer 38:2; O	575.564	576.571								0.224491					0.222052	0.0224941	0.0416845				0.15		0.33
Asn/Gln-diHydroxy-FA	Exact	[M+H]		S. mitis	S. oralis	S. gordinii	S. intermedius	S. sanguinis	S. mutans	S. acidominimus	S. epidermis	A. viscosus	N. lyticus		P.gingivalis	F. nucleatum	T. denticola	P. vulgaris	P. brevis	V. parvula	A. muciniphila		C. albicans
Asn-diHFA 15:0 / Gln-diHFA 14:0	388.257	389.265																			0.97
Asn-diHFA 16:0 / Gln-diHFA 15:0	402.273	403.28																			0.21
Asn-diHFA 17:0 / Gln-diHFA 16:0	416.289	417.296																			0.45
Asn-diHFA 18:0 / Gln-diHFA 17:0	430.304	431.312													0.0343668						1.0 (0.016)
Asn-diHFA 19:0 / Gln-diHFA 18:0	444.32	445.327													1.0 (0.090)	1.0 (0.026)	1.0 (0.034)				0.33
Asn-diHFA 20:0 / Gln-diHFA 19:0	458.336	459.343													0.0175256	0.0247554	0.175169				0.8
ORN FAHFA / Lys FAHFA	Exact	[M+H]+		S. mitis	S. oralis	S. gordinii	S. intermedius	S. sanguinis	S. mutans	S. acidominimus	S. epidermis	A. viscosus	N. lyticus		P.gingivalis	F. nucleatum	T. denticola	P. vulgaris	P. brevis	V. parvula	A. muciniphila		C. albicans
ORN-FAHFA 28:0	568.482	569.489
ORN-FAHFA 29:0	582.497	583.504
ORN-FAHFA 30:0	596.513	597.52																			0.11
ORN-FAHFA 31:0	610.528	611.536													0.196172						0.74
ORN-FAHFA 31:1	608.513	609.52															1.0 (0.032)
ORN-FAHFA 32:0	624.544	625.551													0.225147						1.0 (0.82)
ORN-FAHFA 33:0	638.56	639.567													0.388494						0.33
ORN-FAHFA 33:1	636.544	637.551															0.148186
ORN-FAHFA 34:0	652.575	653.583													1.0 (1.34)						0.16
SM	Exact	[M+H]		S. mitis	S. oralis	S. gordinii	S. intermedius	S. sanguinis	S. mutans	S. acidominimus	S. epidermis	A. viscosus	N. lyticus		P.gingivalis	F. nucleatum	T. denticola	P. vulgaris	P. brevis	V. parvula	A. muciniphila		C. albicans
SM 30:0;O2	648.521	649.528
SM 30:2;O2	644.489	645.497
SM 31:1;O2	660.521	661.528													0.0365042
SM 32:0;O2	676.552	677.559								0.0815709							0.00128132						0.0938872
SM 32:1;O2	674.536	675.544					0.013082		0.0240487								0.0471957						0.210338
SM 32:2;O2	672.521	673.528					0.0120185		0.0646222	0.0517485						0.00532078
SM 33:0;O2	690.568	691.575							0.0130049
SM 34:0;O2	704.583	705.591															0.046687						0.0922311
SM 34:1;O2 (d18:1/16:0)	702.568	703.575		1.0 (1.20)			1.0 (0.087)		1.0 (0.017)	1.0 (6.69)		1.0 (0.17)			0.232687	0.234573	1.0 (0.16)	1.0 (0.14)		1.0 (0.081)			1.0 (6.25)
SM 34:2;O2	700.552	701.559		0.177869			0.082906		0.0430242	0.0123193							0.125455
SM 35:1;O2	716.583	717.591					0.0493835										0.00438858
SM 36:1;O2 (d18:1/18:0)	730.599	731.606					0.123578		0.320898			0.997193			1.0 (0.12)	1.0 (0.049)	0.256109
SM 36:2;O2	728.583	729.591					0.0218689								0.0624317		0.0656971
SM 38:0;O2	760.646	761.653																					0.119519
SM 38:1;O2	758.63	759.637								0.351762					0.348145		0.0303217						0.387349
SM 38:2;O2	756.615	757.622															0.00179586
SM 40:1;O2	786.661	787.669																					0.741651
SM 40:2;O2	784.646	785.653																					0.0649291
Ptd-Trehalose	Exact	[M+NH4]+		S. mitis	S. oralis	S. gordinii	S. intermedius	S. sanguinis	S. mutans	S. acidominimus	S. epidermis	A. viscosus	N. lyticus		P.gingivalis	F. nucleatum	T. denticola	P. vulgaris	P. brevis	V. parvula	A. muciniphila		C. albicans
Ptd-Trehalose 32:0	972.579	990.612														0.493473	0.16167
Ptd-Trehalose 32:1	970.563	988.597														0.276535
Ptd-Trehalose 33:0	986.594	1004.63														0.0244126	0.324306
Ptd-Trehalose 34:1	998.594	1016.63														1.0 (0.17)
Ptd-Trehalose 34:2	996.579	1014.61														0.113162
Ptd-Trehalose 36:1	1026.63	1044.66														0.172783
Ptd-Trehalose 36:2	1024.61	1042.64														0.151391							0.013
Ptd-Trehalose 38:4	1048.61	1066.64																					0.058
Ptd-Trehalose 40:3	1078.66	1096.69													1.0 (0.012)		1.0 (0.025)	1.0 (0.126)			1.0 (0.31)		1.0 (0.86)
Monoihexosyl-DAG	Exact	[M+NH4]+		S. mitis	S. oralis	S. gordinii	S. intermedius	S. sanguinis	S. mutans	S. acidominimus	S. epidermis	A. viscosus	N. lyticus		P.gingivalis	F. nucleatum	T. denticola	P. vulgaris	P. brevis	V. parvula	A. muciniphila		C. albicans
MHDG 28:0	674.497	692.531			0.249271
MHDG 29:1	686.497	704.531								1.0 (1.85)
MHDG 29:2	684.481	702.515								0.326087
MHDG 30:0 (16:0/14:0)	702.528	720.562				0.447699							0.649373
MHDG 30:6	690.434	708.468										1.0 (0.37)
MHDG 31:2	712.513	730.546								0.534947
MHDG 32:0	730.56	748.593											0.236042
MHDG 32:1	728.544	746.578				0.369599	0.365142	0.988464	0.429652				0.249283
MHDG 32:2	726.528	744.562					0.180358					0.184328
MHDG 32:3	724.513	742.546		0.678575
MHDG 34:0	758.591	776.625				0.110844
MHDG 34:1 (16:0/18:1)	756.575	774.609			1.0 (0.398)	1.0 (0.61)	1.0 (0.69)	1.0 (0.21)	1.0 (0.42)			0.238473	1.0 (1.28)
MHDG 34:2	754.56	772.593			0.205184		0.782405	0.714413
MHDG 34:3	752.544	770.578		1.0 (0.138)			0.11667
MHDG 34:4	750.528	768.562		0.106855
MHDG 36:1	784.606	802.64				0.610537			0.58715
Dihexosyl-DAG	Exact	[M+NH4]+		S. mitis	S. oralis	S. gordinii	S. intermedius	S. sanguinis	S. mutans	S. acidominimus	S. epidermis	A. viscosus	N. lyticus		P.gingivalis	F. nucleatum	T. denticola	P. vulgaris	P. brevis	V. parvula	A. muciniphila		C. albicans
DHDG 28:0 (15:0/13:0)	836.55	854.584		0.137275	1.0 (5.90)		0.185902		0.0792206	1.0 (0.28)
DHDG 29:0	850.565	868.599			0.124037
MHDG 29:1	686.497	704.531																					1.0 (2.14)
DHDG 30:0 (15:0/15:0)	864.581	882.615		0.504364	0.0999612		0.395395		0.373204
DHDG 30:1	862.565	880.599		0.156526			0.180103		0.00563028
DHDG 30:3	858.534	876.568										1.0 (0.33)
MHDG 31:2	712.513	730.546																					0.25
MHDG 31:3	710.497	728.531																					0.083
DHDG 32:0	892.612	910.646		0.250446					0.337706		1.0 (0.27)		0.0160595
DHDG 32:1 (15:1/17:0; 15:0.17:1)	890.597	908.63		1.0 (0.941)	0.130515		0.77963		0.222638
DHDG 32:2	888.581	906.615					0.131282
DHDG 32:3	886.565	904.599		0.00342752
DHDG 34:0	920.644	938.677									0.46
DHDG 34:1 (16:0/18:1)	918.628	936.662		0.217831	0.14915		1.0 (0.17)		1.0 (0.062)				1.0 (0.22)
DHDG 34:2	916.612	934.646					0.453716		0.139683
DHDG 34:3	914.597	932.63		0.120253			0.0968232
DHDG 34:4	912.581	930.615		0.00955226		0.00322635	0.00217339	0.00419167
MHDG 35:0	772.606	790.64									0.062												0.25
DHDG 35:4	926.597	944.63				0.044812		0.0683148
DHDG 36:0	948.675	966.709		0.0580556		1.0 (0.58)		1.0 (0.21)
DHDG 36:1	946.659	964.693		0.152462			0.0614956		0.375004
DHDG 36:2	944.644	962.677		0.141035			0.135345		0.0491507
Ala-DG	Exact	[M+H]+		S. mitis	S. oralis	S. gordinii	S. intermedius	S. sanguinis	S. mutans	S. acidominimus	S. epidermis	A. viscosus	N. lyticus		P.gingivalis	F. nucleatum	T. denticola	P. vulgaris	P. brevis	V. parvula	A. muciniphila		C. albicans
Ala-DG 32:0	639.544	640.551		0.0249623						0.218952			0.259423
Ala-DG 32:1	637.528	638.535		0.00633893			0.00722499	0.0083643					0.254519
Ala-DG 34:0	667.575	668.582		0.0358857						0.523127
Ala-DG 34:1	665.559	666.567		0.112043			1.0 (0.28)	1.0 (0.28)	1.0 (0.21)		1.0 (1.72)	1.0 (2.3)	1. 0 (0.89)
Ala-DG 34:2	663.544	664.551					0.00184031
Ala-DG 36:0	695.606	696.614								0.816194	0.21
Ala-DG 36:1	693.591	694.598		1.0 (3.56)			0.00112901		0.000792477			0.0288454
Ala-DG 36:3	689.559	690.567		0.00247256					0.00148474
Ala-DG 38:0	723.638	724.645								1.0 (3.77)
Ala-DG 38:1	721.622	722.629								0.351347
Orn-Ptd Glycerol	Exact	[M+H]		S. mitis	S. oralis	S. gordinii	S. intermedius	S. sanguinis	S. mutans	S. acidominimus	S. epidermis	A. viscosus	N. lyticus		P.gingivalis	F. nucleatum	T. denticola	P. vulgaris	P. brevis	V. parvula	A. muciniphila		C. albicans
ORN-PG 32:0	836.589	837.596									0.12
ORN-PG 34:0	864.62	865.628									1.0 (0.095)
ORN-PG 36:0	892.652	893.659									0.39
Fungal Sterols	Exact	[MH-H2O]+		S. mitis	S. oralis	S. gordinii	S. intermedius	S. sanguinis	S. mutans	S. acidominimus	S. epidermis	A. viscosus	N. lyticus		P.gingivalis	F. nucleatum	T. denticola	P. vulgaris	P. brevis	V. parvula	A. muciniphila		C. albicans
Ergosterol (fungi)	396.339	379.336																					1.0 (0.58)
Glycopeptidolipids (GPL; Phe-Thr-Ala)	Exact	[M+H]+		S. mitis	S. oralis	S. gordinii	S. intermedius	S. sanguinis	S. mutans	S. acidominimus	A. viscosus	S. epidermis	N. lyticus		P.gingivalis	F. nucleatum	T. denticola	P. vulgaris	P. brevis	V. parvula	A. muciniphila		C. albicans
h28:0(dTal)-Phe-Thr-Ala-Alaninol-Me-Rham	1122.77	1123.77									0.0231381
h28:0(DiAc-dTal)-Phe-Thr-Ala-Alaninol-(DiMe-Rham)2	1394.89	1395.9									0.014847
h32:0(Ac-dTal)-Phe-Thr-Ala-Alaninol-TriMe-Rham	1248.87	1249.88									0.0193069
h36:1(DiAc-dTal)-Phe-Thr-Ala-Alaninol-TriMe-Rham	1344.93	1345.93									1.0 (0.66)
Bacterial Lipopeptides( Mutanamides)	Exact	[M+H]+		S. mitis	S. oralis	S. gordinii	S. intermedius	S. sanguinis	S. mutans	S. acidominimus	S. epidermis	A. viscosus	N. lyticus		P.gingivalis	F. nucleatum	T. denticola	P. vulgaris	P. brevis	V. parvula	A. muciniphila		C. albicans
ketoFA 10:0-Leu-Ala	370.247	371.254		0.146604							0.137602
ketoFA 10:1-Leu-Ala	368.231	369.238						0.299776	0.137618				0.7555
KetoFA 11:0-Leu-Ala	384.262	385.27		0.0920313				0.204033	0.245961	0.223051		0.118045	0.544545
KetoFA 12:0-Leu-Ala	398.278	399.285			0.100617			1.0 (0.0014)	0.354037	0.0677782	0.0946085	0.205432	0.987362
KetoFA 13:0-Leu-Ala	412.294	413.301		0.188015		0.475407	0.0820966		0.0426064	0.740639	0.0718924	0.166867	0.630697
KetoFA 14:0-Leu-Ala	426.309	427.317		0.875706		0.0827026	0.542894		0.481273	0.437201	0.216924	0.377277	0.531801
KetoFA 15:0-Leu-Ala	440.325	441.332		1.0 (0.470)	1.0 (0.246)	1.0 (0.123)	1.0 (1.27)		1.0 (0.95)	1.0 (0.348)	1.0 (0.62)	1.0 (1.06)	1.0 (0.19)
KetoFA 16:0-Leu-Ala	454.341	455.348		0.645649	0.219716		0.296659		0.500765		0.328937	0.28595	0.426918
KetoFA 17:0-Leu-Ala	468.356	469.364							0.585356		0.230556	0.485072	0.402315
MGCC	Exact	[M+H]+		S. mitis	S. oralis	S. gordinii	S. intermedius	S. sanguinis	S. mutans	S. acidominimus	S. epidermis	A. viscosus	N. lyticus		P.gingivalis	F. nucleatum	T. denticola	P. vulgaris	P. brevis	V. parvula	A. muciniphila		C. albicans
MGCC 16:0	489.367	490.374											1.0 (0.12)
MGCC 18:0	517.398	518.405											0.417672
MGCC 18:1	515.382	516.389											0.0824261
MGCC 20:1	543.413	544.421											0.247886
MGCC 22:2	569.429	570.436											0.520711
MGCC 24:1	599.476	600.483											0.223109
ADGGA	Exact	[M+NH4]		S. mitis	S. oralis	S. gordinii	S. intermedius	S. sanguinis	S. mutans	S. acidominimus	S. epidermis	A. viscosus	N.lyticus		P.gingivalis	F. nucleatum	T. denticola	P. vulgaris	P. brevis	V. parvula	A. muciniphila		C. albicans
ADGGA 52:6													1.0 (0.83)
ADGGA 52:10						1.0 (0.058)					1.0 (0.152)
ADGGA 52:12															x		x	x	1.0 (0.31)
ADGGA 54:3													0.535609
ADGGA 54:9																				0.0259452
ADGGA 54:12													0.171593						0.0726621
ADGGA 54:13				0.149517
ADGGA 56:4				1.0 (0.230)	1.0 (0.99)			1.0 (0.517)			0.942538					1.0 (0.96)			0.476673	1.0 (0.246)	0.72517		1.0 (0.828)
ADGGA 56:7																							0.0697809
ADGGA 56:12																			0.0129606
ADGGA 58:4					0.414732			0.602334			0.220397					0.351775			0.262039	0.597127	1.0 (0.058)		0.787115
ADGGA 60:11													0.0587086
ADGGA 60:13													0.614221
